# Supplementary material for: Single-cell transcriptome revealed dysregulated RNA-binding protein expression patterns and functions in human ankylosing spondylitis
Source: Front Med (Lausanne). 2024 May 6;11:1369341. doi: 10.3389/fmed.2024.1369341 (PMC11104332; doi:10.3389/fmed.2024.1369341)
Supplement: Supplementary file 1 [file Data_Sheet_1.ZIP]

Archive with 43 entries (40 files):
- Source data/
- Source data/.DS_Store
- __MACOSX/Source data/._.DS_Store
- Source data/plot_software/
- __MACOSX/Source data/._plot_software
- Source data/sc_software/
- __MACOSX/Source data/._sc_software
- Source data/plot_software/Violin_plot.r
- __MACOSX/Source data/plot_software/._Violin_plot.r
- Source data/plot_software/heatmapmaker_anno.r
- __MACOSX/Source data/plot_software/._heatmapmaker_anno.r
- Source data/plot_software/PCA.r
- __MACOSX/Source data/plot_software/._PCA.r
- Source data/plot_software/Line_multiSample_multiText.r
- __MACOSX/Source data/plot_software/._Line_multiSample_multiText.r
- Source data/plot_software/Scatter_multiSample.r
- __MACOSX/Source data/plot_software/._Scatter_multiSample.r
- Source data/plot_software/Box_plot.r
- __MACOSX/Source data/plot_software/._Box_plot.r
- Source data/plot_software/bar_gokegg_term.r
- __MACOSX/Source data/plot_software/._bar_gokegg_term.r
- Source data/plot_software/Sample_correlation.r
- __MACOSX/Source data/plot_software/._Sample_correlation.r
- Source data/plot_software/bar_multi_per.r
- __MACOSX/Source data/plot_software/._bar_multi_per.r
- Source data/plot_software/sogen.py
- __MACOSX/Source data/plot_software/._sogen.py
- Source data/sc_software/venn.r
- __MACOSX/Source data/sc_software/._venn.r
- Source data/sc_software/Seurat.r
- __MACOSX/Source data/sc_software/._Seurat.r
- Source data/sc_software/sc_communicate_celltype.r
- __MACOSX/Source data/sc_software/._sc_communicate_celltype.r
- Source data/sc_software/bar_basic_multi.r
- __MACOSX/Source data/sc_software/._bar_basic_multi.r
- Source data/sc_software/scanpy_plot.py
- __MACOSX/Source data/sc_software/._scanpy_plot.py
- Source data/sc_software/box_cellper_multi_dotplot.r
- __MACOSX/Source data/sc_software/._box_cellper_multi_dotplot.r
- Source data/sc_software/bar_gokegg_term.r
- __MACOSX/Source data/sc_software/._bar_gokegg_term.r
- Source data/sc_software/umap_dot plot.r
- __MACOSX/Source data/sc_software/._umap_dot plot.r
