# Supplementary material for: Single-cell transcriptome revealed dysregulated RNA-binding protein expression patterns and functions in human ankylosing spondylitis
Source: Front Med (Lausanne). 2024 May 6;11:1369341. doi: 10.3389/fmed.2024.1369341 (PMC11104332; doi:10.3389/fmed.2024.1369341)
Supplement: Supplementary file 1 [file Data_Sheet_1.ZIP › Source data/plot_software/PCA.r]

#!/usr/bin/env Rscript
####################################################################################
### Copyright (C) 2015-2019 by ABLIFE
####################################################################################
# 名称：HeatMap_vs_sample.r
# 描述：对数据进行log2处理，再做heatmaptu
# 作者：Joseph Wei
# 创建时间：2015-5-20
# 联系方式：yaxunwei@ablife.cc
####################################################################################
### 修改记录
####################################################################################
# Date           Version       Author            ChangeLog
# 2015-5-21      v1.0          Weiyaxun         修改测试版本
#
#####################################################################################

#####################################################################################
#####参数获取
#####################################################################################
#
suppressPackageStartupMessages(library("optparse"))
suppressPackageStartupMessages(library("stats"))

option_list <- list(
  make_option(c("-f", "--infile"),action = "store",type = "character", help = "The Input file"),
  make_option(c("-p", "--group"),action = "store",type = "character", help = "The group file"),
  make_option(c("-e", "--ellipsetype"),action = "store",type = "character", default = "convex",help = "ellipsetype: t,norm,euclid,convex"),
  make_option(c("-c","--column"),action = "store",type = "integer",default = 2,
              help = "the column number for pca group"),
  make_option(c("-t", "--text"),action = "store_true",type = "logical",default = FALSE, help = "annotate for each point,  [default]"),
  make_option(c("-n", "--outname"),action = "store",type = "character",default = "PCA", help = "The name of outimage;default = PCA")
)
opt <- parse_args(OptionParser(option_list = option_list))

# opt$infile <- "/users/chengc/dev2016/graphicwork/Macaque/3_pca/All_sample_merged_RPKM_edSymbol.xls.mRNA"
# opt$infile <- "/users/chengc/dev2016/graphicwork/Macaque/3_pca/All_sample_LncRNA_exp_RPKM_annot_gencode.xls.lncRNA"
# opt$group <- "/users/chengc/dev2016/graphicwork/Macaque/3_pca/Sample_group.txt"

library("factoextra")
library("FactoMineR")
library("stats")
library("ggthemes")
NO_REUSE = F

# opt$file = "Sample_correlation.dat"
# opt$file = "test.txt"

# # get the filename to use later

# # try to reuse earlier-loaded data if possible

# print('Reading matrix file.')
primary_data = read.table(opt$infile, header=T, com='', sep="\t", row.names=1, check.names=F)
data.class <- read.table(opt$group,header=T,row.names=1,sep='\t')
primary_data <- primary_data[rowSums(primary_data) != 0,]
primary_data <- primary_data[rowMeans(primary_data) != max(primary_data),]
# head(primary_data)

data_matrix <- as.matrix(primary_data)
data_matrix <- t(data_matrix)
data_matrix1 <- data_matrix[,colSums(data_matrix[,1:ncol(data_matrix)]) > 0]

data_matrix1 <- data_matrix1[order(row.names(data_matrix1)),]
data.class <- data.class[order(row.names(data.class)),]

# data.class

# dd <- merge(data_matrix1[,c(1:10)],data.class,by=0,all.x=TRUE)


data.pca <- prcomp(data_matrix1,  scale = TRUE)
data.pca$x
cat(c('sample\t'),file=paste(opt$outname,".PCA.xls",sep=''))
write.table(data.pca$x, file=paste(opt$outname,".PCA.xls",sep=''), quote=F, append=T, sep='\t')


pc <- predict(data.pca)

et <- opt$ellipsetype

a <- as.numeric(opt$column)
a <- a - 1 
data.class[,a]
# data.pca <- PCA(data_matrix1, graph = FALSE)
# f <- fviz_pca_ind(data.pca, label="none", habillage=data.class[,a],addEllipses=TRUE, ellipse.level=0.95,ellipse.type="t",pointsize=4) 
# "t", "norm", "euclid","convex"
p <- fviz_pca_ind(data.pca, label="none", habillage=data.class[,a],addEllipses=TRUE, ellipse.level=0.95,ellipse.type=et,pointsize=2) 

if (opt$text){
  p <- p + 
    geom_text(aes(label=row.names(data.pca$x)),hjust=0, vjust=0)
    }

  p <- p + 
   # scale_shape_manual(values = c(20,18,20,18,20,18,20,18,20)) +
   scale_color_brewer(palette="Set1", direction=-1) +
   scale_fill_brewer(palette="Set1", direction=-1) + 
   theme_bw() +
    theme(
      title = element_text(size = 12),
      # legend.position = c(0.78, 0.7),
      legend.title = element_text(size = 12),
      legend.text = element_text(size = 12),
      legend.key.height = unit(0.7, "cm"),
      legend.key.width = unit(0.7, "cm"),
      axis.text = element_text(size = 12),
      axis.title = element_text(size = 12))

ggsave(paste(opt$outname,"_0.5.pdf",sep = ""), width = 150, height = 100, units = "mm")

# pdf(file = paste(opt$outname,"_PCA.pdf",sep=''))
# # tiff("PCA_plot_time.tif",2400,2400,compression ='lzw',res=300)
# print(p)
# dev.off()


# f <- fviz_pca_biplot(data.pca, 
#                 habillage = data.class[,1], addEllipses = TRUE,
#                 col.var = "red", alpha.var ="cos2",
#                 label = "var") +
#   scale_color_brewer(palette="Dark2")+
#   theme_minimal()
# f
