# Supplementary material for: Single-cell transcriptome revealed dysregulated RNA-binding protein expression patterns and functions in human ankylosing spondylitis
Source: Front Med (Lausanne). 2024 May 6;11:1369341. doi: 10.3389/fmed.2024.1369341 (PMC11104332; doi:10.3389/fmed.2024.1369341)
Supplement: Supplementary file 1 [file Data_Sheet_1.ZIP › Source data/sc_software/venn.r]

library(VennDiagram)

fileA <- read.table("D_short_D_long_Sig_DEG.txt.exp.anno.gene",header=FALSE)
fileB <- read.table("Q_long_D_long_Sig_DEG.txt.exp.anno.gene",header=FALSE)
fileC <- read.table("Q_short_D_short_Sig_DEG.txt.exp.anno.gene",header=FALSE)
fileD <- read.table("Q_short_Q_long_Sig_DEG.txt.exp.anno.gene",header=FALSE)
#fileE <- read.table("Vda_figure/vda_as_0904/all_IR_1st",header=FALSE)
#fileF <- read.table("Vda_figure/vda_as_0904/all_IR_2nd",header=FALSE)

A <- fileA[,1] #用那个文件的第1列来画维恩图，可修改。
B <- fileB[,1]
C <- fileC[,1]
D <- fileD[,1]
#E <- fileE[,1]
#F <- fileF[,1]

#input=list(A,B,C,D)
#SS=Venn(input)
#plot(SS,type="ellipses",doWeights =FALSE) #方法一（不建议）

par(mai=c(5,4,4,2),mar=c(7,7,7,7),mex=2)
venn.diagram(list(Ds_Dl=A,Ql_Dl=B,Qs_Ds=C,Qs_Ql=D),			#,all_IR_2nd=F,'forestgreen'
	fill=c('darkred','darkgreen','deeppink4','cornflowerblue'),cat.cex=1.8,cex=1,"Qing_DEG_overlap.tiff"		#,'darkmagenta'
) 
dev.off()
#方法二（推荐，name和fill填充颜色，以及后面的输出文件名，都可修改。）
