# Supplementary material for: Single-cell transcriptome revealed dysregulated RNA-binding protein expression patterns and functions in human ankylosing spondylitis
Source: Front Med (Lausanne). 2024 May 6;11:1369341. doi: 10.3389/fmed.2024.1369341 (PMC11104332; doi:10.3389/fmed.2024.1369341)
Supplement: Supplementary file 1 [file Data_Sheet_1.ZIP › Source data/sc_software/Seurat.r]

rm(list=ls())
options(stringsAsFactors = F)
library(Seurat)
# H5文件读入和转化为Seurat对象
# https://nbisweden.github.io/workshop-scRNAseq/labs/compiled/seurat/seurat_01_qc.html
setwd('GSE146981_RAW/')
fs=list.files(pattern = '.h5')
fs

lapply(fs, function(x){
  x=fs[1]
  print(x)
  a=Read10X_h5( x )
  a[1:4,1:4] 
  library(stringr)
  (p=str_split(x,'_',simplify = T)[,2])
  sce <- CreateSeuratObject( a ,project = p )
  sce
})
setwd('../')
rm(list=ls())
options(stringsAsFactors = F)
library(Seurat)
# H5文件读入和转化为Seurat对象
# https://nbisweden.github.io/workshop-scRNAseq/labs/compiled/seurat/seurat_01_qc.html
setwd('GSE146981_RAW/')
fs=list.files(pattern = '.h5')
fs

sceList = lapply(fs, function(x){
  # x=fs[1]
  print(x)
  a=Read10X_h5( x )
  a[1:4,1:4] 
  library(stringr)
  (p=str_split(x,'_',simplify = T)[,2])
  sce <- CreateSeuratObject( a ,project = p )
  sce
})
setwd('../')

pro='integrated' 
# 如果是 28个10X的单细胞转录组样品，走下面的流程会很勉强
for (i in 1:length(sceList)) {
  sceList[[i]] <- NormalizeData(sceList[[i]], verbose = FALSE)
  sceList[[i]] <- FindVariableFeatures(sceList[[i]], selection.method = "vst", 
                                             nfeatures = 2000, verbose = FALSE)
}
sceList
sce.anchors <- FindIntegrationAnchors(object.list = sceList, dims = 1:30)
sce.integrated <- IntegrateData(anchorset = sce.anchors, dims = 1:30)

library(ggplot2)
library(cowplot)
# switch to integrated assay. The variable features of this assay are automatically
# set during IntegrateData
DefaultAssay(sce.integrated) <- "integrated"

# Run the standard workflow for visualization and clustering
sce.integrated <- ScaleData(sce.integrated, verbose = FALSE)
sce.integrated <- RunPCA(sce.integrated, npcs = 30, verbose = FALSE)
sce.integrated <- RunUMAP(sce.integrated, reduction = "pca", dims = 1:30)
p1 <- DimPlot(sce.integrated, reduction = "umap", group.by = "orig.ident")
p2 <- DimPlot(sce.integrated, reduction = "umap", group.by = "orig.ident", label = TRUE, 
              repel = TRUE) + NoLegend()
plot_grid(p1, p2)
p2
ggsave(filename = paste0(pro,'_umap.pdf') )


sce=sce.integrated
DimHeatmap(sce, dims = 1:12, cells = 100, balanced = TRUE)
ElbowPlot(sce)
sce <- FindNeighbors(sce, dims = 1:15)
sce <- FindClusters(sce, resolution = 0.2)
table(sce@meta.data$integrated_snn_res.0.2) 
sce <- FindClusters(sce, resolution = 0.8)
table(sce@meta.data$integrated_snn_res.0.8) 

DimPlot(sce, reduction = "umap")
ggsave(filename = paste0(pro,'_umap_seurat_res.0.8.pdf') )
DimPlot(sce, reduction = "umap",split.by = 'orig.ident')
ggsave(filename = paste0(pro,'_umap_seurat_res.0.8_split.pdf') )


library(gplots)
tab.1=table(sce@meta.data$integrated_snn_res.0.8,sce@meta.data$integrated_snn_res.0.2)
tab.1 
pdf(file = paste0(pro,'_different_resolution.pdf'))
balloonplot(tab.1, main ="different resolution(0.2 VS 0.8)", xlab ="", ylab="",
            label = T, show.margins = F)
dev.off()

save(sce,file = 'integrated_after_seurat.Rdata')
mca <- RunTSNE(mca, dims = 1:75, tsne.method = "FIt-SNE", nthreads = 4, max_iter = 2000)
mca <- RunUMAP(mca, dims = 1:75, min.dist = 0.75)
