# Supplementary material for: Single-cell transcriptome revealed dysregulated RNA-binding protein expression patterns and functions in human ankylosing spondylitis
Source: Front Med (Lausanne). 2024 May 6;11:1369341. doi: 10.3389/fmed.2024.1369341 (PMC11104332; doi:10.3389/fmed.2024.1369341)
Supplement: Supplementary file 1 [file Data_Sheet_1.ZIP › Source data/sc_software/bar_basic_multi.r]

suppressPackageStartupMessages(library("optparse"))
suppressPackageStartupMessages(library("stats"))

# opt$infile <- "5leader"

# opt$infile <- "/users/chengc/dev2016/graphicwork/Macaque/3_pca/All_sample_LncRNA_exp_RPKM_annot_gencode.xls.lncRNA"
# opt$Group <- "/users/chengc/dev2016/graphicwork/Macaque/3_pca/Sample_group.txt"
library("ggplot2")
# library("factoextra")
# library("FactoMineR")
library("stats")
library("ggthemes")
library("reshape2")


mycolor = c("#0072B2","#E69F00","#eb5d46","#009E73","#CC79A7","#5d8ac4","#f39659","#936355","#999999","#F0E442",'#87CEEB','#6B8E23','#6A5ACD','#E59B95','#EFD285','#B4B643','#2E9AFE','#A1DDBB',"#56B4E9","#D55E00","#807DBA","#6A51A3","#54278F","#3F007D",'#85A2EF','#D285EF','#A2EF85','#4682B4','#A0522D','#FF8C00',"#DADAEB","#BCBDDC","#9E9AC8")

theme_paper <- theme(
    # panel.border = element_rect(fill = NA,colour = "black"),
    # panel.grid.major = element_line(size = 0.2,linetype = "dashed"),
    # panel.grid.minor = element_line(colour = "grey90",size = 0.2,linetype = "dashed"),
    axis.text.x= element_text(vjust = 1,hjust = 1, angle = 45),
    legend.position = "top",
    # legend.direction = "horizontal",
    legend.key = element_rect(fill = 'white', color = 'white'),
    legend.key.size = unit(0.5, "cm"),
    # legend.position = c(0.22, 0.92),
    # legend.position = "top",
    # legend.direction = "horizontal",
    legend.title = element_blank(),
    panel.grid.major = element_blank(),
    panel.grid.minor = element_blank(),
    plot.margin = margin(0.5, 0.5, 0.5, 0.5, unit = "cm"),
    legend.text = element_text(size = 12),
    axis.title = element_text(size = 12),
    plot.title = element_text(size = 12),
    axis.text = element_text(size = 12, colour = "black"),
    strip.text.x = element_text(size = 12, colour = "black")
)


# opt$infile <- "data.txt"
primary_data = read.table(
    opt$infile,
    header = T,
    com = '',
    sep = "\t",
    quote = NULL,
    check.names = F
)
# dfs <- melt(primary_data, id.var = c("Gene", "group"))
dfs <- primary_data
ml <- strsplit(opt$levels,",")[[1]]
sprintf("一共:%s组",length(ml))

clen = length(unique(dfs$ClusterID))-1
breaks=seq(0, clen, by = 1)
breaks

print(clen)

unique(dfs$newgroup)

# opt$outname <- "lncRNA_boxplot"
p <- ggplot(data = dfs, aes(x = ClusterID, y = Percentage, fill=Group)) +
    # geom_boxplot(aes(fill = group),outlier.shape = NA) +
    geom_bar(width = 0.8,stat = "identity",position = "dodge",color="#000000",size=0.2)+
    # labs(x=Xaxis,y= Yaxis)+
    # scale_y_continuous(limits=c(0,ymax))+
    # scale_fill_manual(values = c("#936355", "#eb5d46", "#5d8ac4", "#f39659")) +
    scale_fill_manual(values = mycolor) +
    scale_x_continuous(breaks=seq(0, clen, by = 1), labels=unique(dfs$newgroup)) +
    # geom_jitter(aes(),width = 0.2,size=2)+
    # scale_y_continuous(trans = "log2") +
    # geom_jitter(aes(group = group, colour=group),width = 0.2,size=1)+
    # guides(colour = guide_legend(nrow = 3))+
    # ylim(20, 100) +
    theme_bw() + theme_paper
    # facet_wrap(~ variable , nrow = 1, scale="free")
# + guides(colour = guide_legend(nrow = 3))

ggsave(
    paste(opt$outname, "_0.5.pdf", sep = ""),
    width = 200,
    height = 120,
    units = "mm"
)

ggsave(
    paste(opt$outname, "_0.5.png", sep = ""),
    width = 200,
    height = 120,
    units = "mm"
)
