# Supplementary material for: Single-cell transcriptome revealed dysregulated RNA-binding protein expression patterns and functions in human ankylosing spondylitis
Source: Front Med (Lausanne). 2024 May 6;11:1369341. doi: 10.3389/fmed.2024.1369341 (PMC11104332; doi:10.3389/fmed.2024.1369341)
Supplement: Supplementary file 1 [file Data_Sheet_1.ZIP › Source data/sc_software/scanpy_plot.py]

### 导入必要的包
# from dbm.ndbm import library
import re, os, sys, logging, time, datetime
from optparse import OptionParser, OptionGroup
import subprocess
import threading

### 检查python的版本，我们需要使用python3
if sys.version_info < (3, 0):
    print("Python Version error: please use phthon3")
    sys.exit(-1)

### 程序版本号
_version = 'v0.1'

## 解析参数
opt_parser, opt, args = configOpt()


## 对参数进行有效性验证和初步处理


# -----------------------------------------------------------------------------------
# --- E 参数设置模块
# -----------------------------------------------------------------------------------


# # -----------------------------------------------------------------------------------
# ### S 日志模块logging初始化
# # -----------------------------------------------------------------------------------
def initLogging(logFilename):
    """Init for logging
    """
    logging.basicConfig(level=logging.DEBUG, format='[%(asctime)s : %(levelname)s] %(message)s', datefmt='%y-%m-%d %H:%M', filename=logFilename, filemode='w')
    if not opt.quiet:  # 非quiet模式在屏幕打印出程序执行INFO
        # define a Handler which writes INFO messages or higher to the sys.stderr
        console = logging.StreamHandler()
        console.setLevel(logging.INFO)
        # set a format which is simpler for console use
        formatter = logging.Formatter('[%(asctime)s : %(levelname)s] %(message)s', datefmt='%y-%m-%d %H:%M')
        # tell the handler to use this format
        console.setFormatter(formatter)
        logging.getLogger('').addHandler(console)


# dt = datetime.datetime.now()
# logFile = opt.outDir + '/log.' + str(dt.strftime('%Y%m%d.%H%M%S.%f')) + '.txt'
# initLogging(logFile)
# logging.debug(sys.modules[__name__].__doc__)  # 打印出程序的说明文档
# # -----------------------------------------------------------------------------------
# ### E 日志模块logging初始化
# # -----------------------------------------------------------------------------------


# # -----------------------------------------------------------------------------------
# ### S 计时器模块->Getting Start Time
# # -----------------------------------------------------------------------------------
# logging.debug('Program version: %s' % _version)
# logging.debug('Start the program with [%s]\n', listToString(sys.argv))
# startTime = datetime.datetime.now()
# logging.debug("计时器：Program start at %s" % startTime)
# # -----------------------------------------------------------------------------------
# ### E 计时器模块->Getting Start Time
# # -----------------------------------------------------------------------------------


# # -----------------------------------------------------------------------------------
# ### S (全局)变量定义及初始化设置模块
# # -----------------------------------------------------------------------------------

# ### 获取路径信息
scriptPath = os.path.abspath(os.path.dirname(__file__))  # absolute script path
binPath = scriptPath + '/bin'  # absolute bin path
outPath = os.path.abspath(opt.outDir)  # absolute output path
tempPath = outPath + '/temp/'  # absolute bin path
os.mkdir(tempPath) if not os.path.isdir(tempPath) else None
resultPath = outPath + '/result/'
os.mkdir(resultPath) if not os.path.isdir(resultPath) else None


# -----------------------------------------------------------------------------------
### E (全局)变量定义及初始化设置模块
# -----------------------------------------------------------------------------------


# -----------------------------------------------------------------------------------
### S 类定义（若有）
# -----------------------------------------------------------------------------------

# -----------------------------------------------------------------------------------
### E 类定义（若有）
# -----------------------------------------------------------------------------------


# -----------------------------------------------------------------------------------
### S 功能函数定义
# -----------------------------------------------------------------------------------


# -----------------------------------------------------------------------------------
### E 功能函数定义
# -----------------------------------------------------------------------------------


# -----------------------------------------------------------------------------------
### S 主函数
# -----------------------------------------------------------------------------------
# def main():
import scanpy
import matplotlib
import pandas as pd
from matplotlib.pyplot import rc_context
scanpy.settings.verbosity = 0
import fastcluster

adata = scanpy.read_h5ad(opt.h5ad)

# adata.X = adata.X.tocsr()
# adata.write("sc.ed.h5ad")

# adata = scanpy.read_h5ad("auc.h5ad")
adata

mycolor = ["#0072B2","#E69F00","#eb5d46","#009E73","#CC79A7","#5d8ac4","#f39659","#936355","#999999","#F0E442",'#87CEEB','#6B8E23','#6A5ACD','#E59B95','#EFD285','#B4B643','#2E9AFE','#A1DDBB',"#56B4E9","#D55E00","#807DBA","#6A51A3","#54278F","#3F007D",'#85A2EF','#D285EF','#A2EF85','#4682B4','#A0522D','#FF8C00',"#DADAEB","#BCBDDC","#9E9AC8"]

marker_genes = "Des,Mfge8,Cald1,Aldh2"


marker_genes = {
    "C0": ["Des","Mfge8","Cald1","Aldh2","Lmo7","Sorbs2","Vcl","Lrp1","Lgals1","Marcks","Mylk","Flna","Ahnak","Mt1","Fhl1","Myh10","Nedd4","Csrp1","Tns1","Rbms3","Idh1","Mcam","Vasp","Rpa1","Tppp3","Celf2","Arhgdib","Picalm","Sept11"],
    "C3": ["Sdc4","Synpo","Hist1h2bc","Ezr","Cryab","Nes","Lrrfip1","Vdac1","Pdia6","Rad21","Dst","Vdac2","Oxct1","Nap1l1","Efhd2","Vim"],
    "C6": ["Acta2","Tagln","Sncg","Ndrg2","Actn1"],
    "C7": ["Lgals3","Plek","Lcp1","Gm20425","Ptpn6","Hcls1","Itgb2","Zfp36","Stap1","Gm8730","Actr3","Cadm1","Gatm"],
    "C8": ["Cstb","Fau","Tkt","Lcp2","Apobec1"],
    "C9": ["Hmgb2","Top2a","Rps15a","Zc3hav1","H2afx","Rps27rt","Lmnb1"],
    "C12": ["Spp1","Atp1b1","Phgdh","Bicc1","Csrp2","Hist3h2a","Capg","Rbm47","Tpi1","Cisd1","Nceh1","Trim2","Syne2","Prdx6","Dsp"],
    "C13": ["Ldhb","Car2","mt-Co2","Atp6v1a","Etfb","Suclg1","Atp5o","Etfa","Ckmt1","Atp5k","Hibadh","Aldh6a1","Ndufv3","2410015M20Rik","Acadm","Cyc1","Mrpl12","Atp5f1","Gas2","Idh2","Krt8","Hspa9","Amn","Ndufa10","Aco2","Ascc1"],
    "C14": ["Fn1","Map1b","Maged1","Tgm2"],
    "E0": ["Dnajb1"],
    "E5": ["Hspg2"],
}

# marker_genes = gene.split(',')

print(marker_genes)

# p = scanpy.tl.dendrogram(adata, groupby='_index')
# marker_genes = ['Bcl2l1','Bag3','Irf1','Ddit4','Pim3','Nr4a1','Csrnp1','Ppp1r15a','Sgms1','Tnfrsf12a']

# marker_genes = ['Actg1','Bag3','Ccnl1','Dnajb1','Eef1a1','Gm10250','Gm8730','Gpx4','Hspa1b','Hspa8','Hsph1','Icam1','Lgals1','Mfge8','Mt1','mt-Co2','Rpl13','Rpl14','Rpl18a','Rpl19','Rpl23','Rpl24','Rpl3','Rpl30','Rpl34','Rpl35','Rpl36','Rpl36al','Rpl7','Rplp2','Rps15a','Rps18','Rps23','Rps27rt','Rps3a1','Rps4x','Rps8','Smarcd1','Tpt1','Vcl','Vim','Zfp36']

# marker_genes = {
#     "co-up": ["Il1b","Tgm2","Thbs1"],
#     "co-down": ["Cbr2","Folr2","Maf","Mrc1"],
# }

# 指定输出文件夹
print("outdir:" + opt.outDir)
os.system("mkdir -p " + opt.outDir)
os.chdir(opt.outDir)


# p = scanpy.pl.stacked_violin(adata, marker_genes, groupby='cellcluster',rotation=0,gene_symbols="_index",cmap='RdYlBu_r', standard_scale='var',save="plot2.pdf")
# p = scanpy.pl.stacked_violin(adata, marker_genes, groupby='cellcluster',rotation=90,gene_symbols="_index", swap_axes=False, dendrogram=True,save="plot3.pdf")
p = scanpy.pl.matrixplot(adata, marker_genes, 'cellcluster', dendrogram=False, cmap='RdYlBu_r', standard_scale='var',gene_symbols="_index", colorbar_title='column scaled\nexpression',save="plot4.pdf")
p = scanpy.pl.matrixplot(adata, marker_genes, 'cellcluster', dendrogram=True, cmap='RdYlBu_r', standard_scale='var',gene_symbols="_index", colorbar_title='column scaled\nexpression',save="plot4_cluster.pdf")
p = scanpy.pl.matrixplot(adata, marker_genes, 'replicate', dendrogram=True, cmap='RdYlBu_r', standard_scale='var',gene_symbols="_index", colorbar_title='column scaled\nexpression',save="replicate_plot4.pdf")
p = scanpy.pl.matrixplot(adata, marker_genes, 'group', dendrogram=True, cmap='RdYlBu_r', standard_scale='var',gene_symbols="_index", colorbar_title='column scaled\nexpression',save="group_plot4.pdf")
p = scanpy.pl.matrixplot(adata, marker_genes, 'cellgroup', dendrogram=True, cmap='RdYlBu_r', standard_scale='var',gene_symbols="_index", colorbar_title='column scaled\nexpression',save="cellgroup_plot4.pdf")
p = scanpy.pl.matrixplot(adata, marker_genes, 'cellgroup', dendrogram=False, cmap='RdYlBu_r', standard_scale='var',gene_symbols="_index", colorbar_title='column scaled\nexpression',save="cellgroup_plot4-1.pdf")
p = scanpy.pl.matrixplot(adata, marker_genes, 'customclassif', dendrogram=True, cmap='RdYlBu_r', standard_scale='var',gene_symbols="_index", colorbar_title='column scaled\nexpression',save="customclassif_plot4.pdf")
p = scanpy.pl.matrixplot(adata, marker_genes, 'customclassif', dendrogram=False, cmap='RdYlBu_r', standard_scale='var',gene_symbols="_index", colorbar_title='column scaled\nexpression',save="customclassif_plot4-1.pdf")

# # scale and store results in layer
# adata.layers['scaled'] = scanpy.pp.scale(adata, copy=True).X
# p = scanpy.pl.matrixplot(adata, marker_genes, 'cellcluster', dendrogram=True,
#                 colorbar_title='mean z-score', layer='scaled', vmin=-2, vmax=2, cmap='RdYlBu_r',gene_symbols="_index",save="plot5.pdf")
# p = scanpy.pl.matrixplot(adata, marker_genes, 'cellcluster', dendrogram=False,
#                 colorbar_title='mean z-score', layer='scaled', vmin=-2, vmax=2, cmap='RdYlBu_r',gene_symbols="_index",save="plot5-1.pdf")
# p = scanpy.pl.matrixplot(adata, marker_genes, 'customclassif', dendrogram=True,
#                 colorbar_title='mean z-score', layer='scaled', vmin=-2, vmax=2, cmap='RdYlBu_r',gene_symbols="_index",save="customclassif_plot5.pdf")
# p = scanpy.pl.matrixplot(adata, marker_genes, 'customclassif', dendrogram=False,
#                 colorbar_title='mean z-score', layer='scaled', vmin=-2, vmax=2, cmap='RdYlBu_r',gene_symbols="_index",save="customclassif_plot5-1.pdf")
# p = scanpy.pl.matrixplot(adata, marker_genes, 'group', dendrogram=True,
#                 colorbar_title='mean z-score', layer='scaled', vmin=-2, vmax=2, cmap='RdYlBu_r',gene_symbols="_index",save="group_plot5.pdf")
# p = scanpy.pl.matrixplot(adata, marker_genes, 'cellgroup', dendrogram=True,
#                 colorbar_title='mean z-score', layer='scaled', vmin=-2, vmax=2, cmap='RdYlBu_r',gene_symbols="_index",save="cellgroup_plot5.pdf")

p = scanpy.pl.dotplot(adata, marker_genes, groupby='cellcluster',gene_symbols="_index",save="plot6.pdf")
p = scanpy.pl.dotplot(adata, marker_genes, groupby='cellcluster',log=True,gene_symbols="_index",save="log_plot6.pdf")
p = scanpy.pl.dotplot(adata, marker_genes, groupby='cellcluster',log=True,dendrogram=True,gene_symbols="_index",save="log_plot6_cluster.pdf")
p = scanpy.pl.dotplot(adata, marker_genes, groupby='customclassif',gene_symbols="_index",save="customclassif_plot6.pdf")
p = scanpy.pl.dotplot(adata, marker_genes, groupby='customclassif',log=True,gene_symbols="_index",save="customclassif_log_plot6.pdf")
p = scanpy.pl.dotplot(adata, marker_genes, groupby='cellgroup',log=True,gene_symbols="_index",save="cellgroup_log_plot6.pdf")

# tsne
# with rc_context({'figure.figsize': (5, 5)}):
p = scanpy.pl.tsne(adata, color='cellcluster', add_outline=True, legend_loc='on data',
        legend_fontsize=8, legend_fontoutline=1,frameon=False,
        title='clustering of cells', palette=mycolor,save="plot7.pdf")
p = scanpy.pl.tsne(adata, color='cellcluster', add_outline=True, 
        legend_fontsize=8, legend_fontoutline=1,frameon=False,
        title='clustering of cells', palette=mycolor,save="plot7-2.pdf")

p = scanpy.pl.umap(adata, color='cellcluster', add_outline=True, legend_loc='on data',
        legend_fontsize=8, legend_fontoutline=1,frameon=False,
        title='clustering of cells', palette=mycolor,save="plot7.pdf")
p = scanpy.pl.umap(adata, color='cellcluster', add_outline=True, 
        legend_fontsize=8, legend_fontoutline=1,frameon=False,
        title='clustering of cells', palette=mycolor,save="plot7-2.pdf")
# heatmap
p = scanpy.pl.heatmap(adata, marker_genes, groupby='cellcluster', cmap='RdYlBu_r', dendrogram=True,gene_symbols="_index",save="plot8.pdf")
p = scanpy.pl.heatmap(adata, marker_genes, groupby='group', cmap='RdYlBu_r', dendrogram=True,gene_symbols="_index",save="group_plot8.pdf")
p = scanpy.pl.heatmap(adata, marker_genes, groupby='replicate', cmap='RdYlBu_r', dendrogram=True,gene_symbols="_index",save="replicate_plot8.pdf")

p = scanpy.pl.heatmap(adata, marker_genes, groupby='cellcluster', layer='scaled', vmin=-2, vmax=2, cmap='RdYlBu_r', dendrogram=False, swap_axes=True,gene_symbols="_index",save="plot9.pdf")

# Tracksplot
p = scanpy.pl.tracksplot(adata, marker_genes, groupby='cellcluster', dendrogram=False,gene_symbols="_index",save="plot10.pdf")
    # compute hierarchical clustering using PCs (several distance metrics and linkage methods are available).
p = scanpy.tl.dendrogram(adata, 'cellcluster')
p = scanpy.pl.dendrogram(adata, 'cellcluster',save="plot19.pdf")
p = scanpy.pl.correlation_matrix(adata, 'cellcluster',save="plot20.pdf")

###################################
### png


p = scanpy.pl.stacked_violin(adata, marker_genes, groupby='cellcluster',rotation=0,gene_symbols="_index",cmap='RdYlBu_r', standard_scale='var',save="plot2.png")
# p = scanpy.pl.stacked_violin(adata, marker_genes, groupby='cellcluster',rotation=90,gene_symbols="_index", swap_axes=False, dendrogram=True,save="plot3.png")
p = scanpy.pl.matrixplot(adata, marker_genes, 'cellcluster', dendrogram=False, cmap='RdYlBu_r', standard_scale='var',gene_symbols="_index", colorbar_title='column scaled\nexpression',save="plot4.png")
p = scanpy.pl.matrixplot(adata, marker_genes, 'cellcluster', dendrogram=True, cmap='RdYlBu_r', standard_scale='var',gene_symbols="_index", colorbar_title='column scaled\nexpression',save="plot4_cluster.png")
p = scanpy.pl.matrixplot(adata, marker_genes, 'replicate', dendrogram=True, cmap='RdYlBu_r', standard_scale='var',gene_symbols="_index", colorbar_title='column scaled\nexpression',save="replicate_plot4.png")
p = scanpy.pl.matrixplot(adata, marker_genes, 'group', dendrogram=True, cmap='RdYlBu_r', standard_scale='var',gene_symbols="_index", colorbar_title='column scaled\nexpression',save="group_plot4.png")
p = scanpy.pl.matrixplot(adata, marker_genes, 'cellgroup', dendrogram=True, cmap='RdYlBu_r', standard_scale='var',gene_symbols="_index", colorbar_title='column scaled\nexpression',save="cellgroup_plot4.png")
p = scanpy.pl.matrixplot(adata, marker_genes, 'cellgroup', dendrogram=False, cmap='RdYlBu_r', standard_scale='var',gene_symbols="_index", colorbar_title='column scaled\nexpression',save="cellgroup_plot4-1.png")
p = scanpy.pl.matrixplot(adata, marker_genes, 'customclassif', dendrogram=True, cmap='RdYlBu_r', standard_scale='var',gene_symbols="_index", colorbar_title='column scaled\nexpression',save="customclassif_plot4.png")
p = scanpy.pl.matrixplot(adata, marker_genes, 'customclassif', dendrogram=False, cmap='RdYlBu_r', standard_scale='var',gene_symbols="_index", colorbar_title='column scaled\nexpression',save="customclassif_plot4-1.png")
# scale and store results in layer
# adata.layers['scaled'] = scanpy.pp.scale(adata, copy=True).X
p = scanpy.pl.matrixplot(adata, marker_genes, 'cellcluster', dendrogram=True,
                colorbar_title='mean z-score', layer='scaled', vmin=-2, vmax=2, cmap='RdYlBu_r',gene_symbols="_index",save="plot5.png")
p = scanpy.pl.matrixplot(adata, marker_genes, 'cellcluster', dendrogram=False,
                colorbar_title='mean z-score', layer='scaled', vmin=-2, vmax=2, cmap='RdYlBu_r',gene_symbols="_index",save="plot5-1.png")
p = scanpy.pl.matrixplot(adata, marker_genes, 'customclassif', dendrogram=True,
                colorbar_title='mean z-score', layer='scaled', vmin=-2, vmax=2, cmap='RdYlBu_r',gene_symbols="_index",save="customclassif_plot5.png")
p = scanpy.pl.matrixplot(adata, marker_genes, 'customclassif', dendrogram=False,
                colorbar_title='mean z-score', layer='scaled', vmin=-2, vmax=2, cmap='RdYlBu_r',gene_symbols="_index",save="customclassif_plot5-1.png")
p = scanpy.pl.matrixplot(adata, marker_genes, 'group', dendrogram=True,
                colorbar_title='mean z-score', layer='scaled', vmin=-2, vmax=2, cmap='RdYlBu_r',gene_symbols="_index",save="group_plot5.png")
p = scanpy.pl.matrixplot(adata, marker_genes, 'cellgroup', dendrogram=True,
                colorbar_title='mean z-score', layer='scaled', vmin=-2, vmax=2, cmap='RdYlBu_r',gene_symbols="_index",save="cellgroup_plot5.png")

p = scanpy.pl.dotplot(adata, marker_genes, groupby='cellcluster',gene_symbols="_index",save="plot6.png")
p = scanpy.pl.dotplot(adata, marker_genes, groupby='cellcluster',log=True,gene_symbols="_index",save="log_plot6.png")
p = scanpy.pl.dotplot(adata, marker_genes, groupby='cellcluster',log=True,dendrogram=True,gene_symbols="_index",save="log_plot6_cluster.png")
p = scanpy.pl.dotplot(adata, marker_genes, groupby='customclassif',gene_symbols="_index",save="customclassif_plot6.png")
p = scanpy.pl.dotplot(adata, marker_genes, groupby='customclassif',log=True,gene_symbols="_index",save="customclassif_log_plot6.png")
p = scanpy.pl.dotplot(adata, marker_genes, groupby='cellgroup',log=True,gene_symbols="_index",save="cellgroup_log_plot6.png")

# tsne
# with rc_context({'figure.figsize': (5, 5)}):
p = scanpy.pl.tsne(adata, color='cellcluster', add_outline=True, legend_loc='on data',
        legend_fontsize=8, legend_fontoutline=1,frameon=False,
        title='clustering of cells', palette=mycolor,save="plot7.png")
p = scanpy.pl.tsne(adata, color='cellcluster', add_outline=True, 
        legend_fontsize=8, legend_fontoutline=1,frameon=False,
        title='clustering of cells', palette=mycolor,save="plot7-2.png")

p = scanpy.pl.umap(adata, color='cellcluster', add_outline=True, legend_loc='on data',
        legend_fontsize=8, legend_fontoutline=1,frameon=False,
        title='clustering of cells', palette=mycolor,save="plot7.png")
p = scanpy.pl.umap(adata, color='cellcluster', add_outline=True, 
        legend_fontsize=8, legend_fontoutline=1,frameon=False,
        title='clustering of cells', palette=mycolor,save="plot7-2.png")
# heatmap
p = scanpy.pl.heatmap(adata, marker_genes, groupby='cellcluster', cmap='RdYlBu_r', dendrogram=True,gene_symbols="_index",save="plot8.png")
p = scanpy.pl.heatmap(adata, marker_genes, groupby='group', cmap='RdYlBu_r', dendrogram=True,gene_symbols="_index",save="group_plot8.png")
p = scanpy.pl.heatmap(adata, marker_genes, groupby='replicate', cmap='RdYlBu_r', dendrogram=True,gene_symbols="_index",save="replicate_plot8.png")

# p = scanpy.pl.heatmap(adata, marker_genes, groupby='cellcluster', layer='scaled', vmin=-2, vmax=2, cmap='RdYlBu_r', dendrogram=False, swap_axes=True,gene_symbols="_index",save="plot9.png")

# Tracksplot
# p = scanpy.pl.tracksplot(adata, marker_genes, groupby='cellcluster', dendrogram=False,gene_symbols="_index",save="plot10.png")
    # compute hierarchical clustering using PCs (several distance metrics and linkage methods are available).
p = scanpy.tl.dendrogram(adata, 'cellcluster')
p = scanpy.pl.dendrogram(adata, 'cellcluster',save="plot19.png")
p = scanpy.pl.correlation_matrix(adata, 'cellcluster',save="plot20.png")
