# Supplementary material for: Single-cell transcriptome revealed dysregulated RNA-binding protein expression patterns and functions in human ankylosing spondylitis
Source: Front Med (Lausanne). 2024 May 6;11:1369341. doi: 10.3389/fmed.2024.1369341 (PMC11104332; doi:10.3389/fmed.2024.1369341)
Supplement: Supplementary file 1 [file Data_Sheet_1.ZIP › Source data/sc_software/box_cellper_multi_dotplot.r]

library("ggplot2")

library("stats")
library("ggthemes")
library("reshape2")


theme_paper <- theme(
    # panel.border = element_rect(fill = NA,colour = "black"),
    # panel.grid.major = element_line(size = 0.2,linetype = "dashed"),
    # panel.grid.minor = element_line(colour = "grey90",size = 0.2,linetype = "dashed"),
    axis.text.x= element_text(vjust = 1,hjust = 1, angle = 45),
    legend.position = "top",
    # legend.direction = "horizontal",
    legend.key = element_rect(fill = 'white', color = 'white'),
    legend.key.size = unit(0.5, "cm"),
    # legend.position = c(0.22, 0.92),
    # legend.position = "top",
    # legend.direction = "horizontal",
    legend.title = element_blank(),
    panel.grid.major = element_blank(),
    panel.grid.minor = element_blank(),
    plot.margin = margin(0.5, 0.5, 0.5, 0.5, unit = "cm"),
    legend.text = element_text(size = 12),
    axis.title = element_text(size = 12),
    plot.title = element_text(size = 12),
    axis.text = element_text(size = 12, colour = "black"),
    strip.text.x = element_text(size = 12, colour = "black")
)


# opt$infile <- "data.txt"
primary_data = read.table(
    opt$infile,
    header = T,
    com = '',
    sep = "\t",
    quote = NULL,
    check.names = F
)
# dfs <- melt(primary_data, id.var = c("newgroup", "samplegroup"))
dfs <- primary_data
ml <- strsplit(opt$levels,",")[[1]]


# opt$outname <- "lncRNA_boxplot"
p <- ggplot(data = dfs, aes(x = ClusterID, y = Percentage,fill=samplegroup)) +
    geom_boxplot(position=position_dodge(1)) +
    scale_fill_manual(values = c("#0072B2","#eb5d46","#F0E442","#009E73","#CC79A7","#5d8ac4","#f39659","#936355","#999999","#E69F00","#56B4E9","#009E73","#F0E442","#0072B2","#D55E00","#000000","#E69F00","#56B4E9","#D55E00","#CC79A7","#FCFBFD","#EFEDF5","#DADAEB","#BCBDDC","#9E9AC8","#807DBA","#6A51A3","#54278F","#3F007D")) +
#    geom_jitter(aes(group = samplegroup, colour=samplegroup),width = 0.2,size=1)+
geom_dotplot(dotsize=0.5,binaxis='y', stackdir='center',position=position_dodge(1))+
    scale_y_continuous(trans = "log2") +
    # geom_jitter(aes(group = sample, colour=sample),width = 0.75,size=2)+
    # guides(colour = guide_legend(nrow = 3))+
    # ylim(20, 100) +
    theme_bw() + theme_paper
#     facet_wrap(~ variable , nrow = 3, scale="free")
# + guides(colour = guide_legend(nrow = 3))
